# Supplementary material for: Selenium Modulates the Allergic Response to Whey Protein in a Mouse Model for Cow’s Milk Allergy
Source: Nutrients. 2021 Jul 22;13(8):2479. doi: 10.3390/nu13082479 (PMC8400770; doi:10.3390/nu13082479)
Supplement: Supplementary file 1 [file nutrients-13-02479-s001.zip]

Archive with 2 entries (2 files):
- 2021-07-08 nutrients-1291258 - 4. Supplementary Materials combined.pdf
- 2021-07-08 nutrients-1291258 - 7. Supplementary materials accompanying text.pdf
